# Supplementary material for: Comparative Analysis of Maternal Colostrum and Colostrum Replacer Effects on Immunity, Growth, and Health of Japanese Black Calves
Source: Animals (Basel). 2024 Jan 22;14(2):346. doi: 10.3390/ani14020346 (PMC10812718; doi:10.3390/ani14020346)
Supplement: Supplementary file 1 [file animals-14-00346-s001.zip]

Archive with 2 entries (2 files):
- Figure S1.pdf
- Table S1&S2.pdf
